# Supplementary material for: Construction of S100 family members prognosis prediction model and analysis of immune microenvironment landscape at single-cell level in pancreatic adenocarcinoma: a tumor marker prognostic study
Source: Int J Surg. 2024 Mar 18;110(6):3591–605. doi: 10.1097/JS9.0000000000001293 (PMC11175822; doi:10.1097/JS9.0000000000001293)
Supplement: Supplementary file 2 [file js9-110-3591-s004.xlsx]

## Sheet: S100 score
Table S1 The internal sub-sample validation results of bootstrap-resampling.
	index.orig	training	test	optimism	index.corrected	n
Dxy	0.356	0.3563	0.356	0.0003	0.3557	1000
R2	0.138	0.1456	0.138	0.0076	0.1304	1000
Intercept	0	0	-0.0566	0.0566	-0.0566	1000
Slope	1	1	1.0629	-0.0629	1.0629	1000
Emax	0	0	0.0228	0.0228	0.0228	1000
D	0.0963	0.1034	0.0963	0.0071	0.0892	1000
U	-0.016	-0.016	-0.0002	-0.0158	-0.0002	1000
Q	0.1123	0.1194	0.0966	0.0228	0.0895	1000
B	0.2004	0.1972	0.2034	-0.0062	0.2066	1000
g	0.857	0.8853	0.857	0.0283	0.8287	1000
gp	0.1661	0.1655	0.1661	-0.0005	0.1666	1000

## Sheet: S100A3
	index.orig	training	test	optimism	index.corrected	n
Dxy	0.1539	0.1639	0.1447	0.0193	0.1346	1000
R2	0.0311	0.0412	0.0311	0.01	0.0211	1000
Intercept	0	0	0.0945	-0.0945	0.0945	1000
Slope	1	1	0.8769	0.1231	0.8769	1000
Emax	0	0	0.0459	0.0459	0.0459	1000
D	0.0146	0.0223	0.0146	0.0077	0.0069	1000
U	-0.016	-0.016	-0.0009	-0.0151	-0.0009	1000
Q	0.0306	0.0383	0.0155	0.0228	0.0078	1000
B	0.2164	0.2136	0.2198	-0.0061	0.2225	1000
g	0.3713	0.397	0.3713	0.0257	0.3456	1000
gp	0.0793	0.0823	0.0793	0.003	0.0763	1000

## Sheet: S100A5
	index.orig	training	test	optimism	index.corrected	n
Dxy	0.2311	0.2332	0.2288	0.0044	0.2267	1000
R2	0.0638	0.0732	0.0638	0.0094	0.0544	1000
Intercept	0	0	-0.3589	0.3589	-0.3589	1000
Slope	1	1	1.5241	-0.5241	1.5241	1000
Emax	0	0	0.139	0.139	0.139	1000
D	0.0389	0.0463	0.0389	0.0075	0.0314	1000
U	-0.016	-0.016	0.0001	-0.0161	0.0001	1000
Q	0.0549	0.0623	0.0387	0.0236	0.0313	1000
B	0.2118	0.2079	0.2149	-0.007	0.2188	1000
g	0.5625	0.6044	0.5625	0.042	0.5205	1000
gp	0.1061	0.1079	0.1061	0.0017	0.1044	1000

## Sheet: S100A8
	index.orig	training	test	optimism	index.corrected	n
Dxy	0.0226	0.0877	0.0052	0.0825	-0.0599	1000
R2	0.0011	0.0154	0.0011	0.0143	-0.0132	1000
Intercept	0	0	2.245	-2.245	2.245	1000
Slope	1	1	-1.93	2.93	-1.93	1000
Emax	0	0	1	1	1	1000
D	-0.0072	0.0032	-0.0072	0.0104	-0.0176	1000
U	-0.016	-0.016	0.0038	-0.0198	0.0038	1000
Q	0.0088	0.0192	-0.011	0.0302	-0.0214	1000
B	0.2202	0.216	0.2237	-0.0077	0.2279	1000
g	0.0649	0.1998	0.0649	0.1349	-0.0701	1000
gp	0.0143	0.0428	0.0143	0.0284	-0.0141	1000

## Sheet: S100A10
	index.orig	training	test	optimism	index.corrected	n
Dxy	0.1492	0.1541	0.1394	0.0147	0.1345	1000
R2	0.0424	0.0521	0.0424	0.0097	0.0328	1000
Intercept	0	0	-1.2761	1.2761	-1.2761	1000
Slope	1	1	2.3998	-1.3998	2.3998	1000
Emax	0	0	0.306	0.306	0.306	1000
D	0.0229	0.0306	0.0229	0.0076	0.0153	1000
U	-0.016	-0.016	0.0011	-0.0171	0.0011	1000
Q	0.0389	0.0466	0.0219	0.0247	0.0142	1000
B	0.213	0.2096	0.2165	-0.0069	0.2198	1000
g	0.425	0.4345	0.425	0.0095	0.4155	1000
gp	0.0922	0.0917	0.0922	-0.0004	0.0926	1000

## Sheet: S100A11
	index.orig	training	test	optimism	index.corrected	n
Dxy	0.1658	0.1696	0.1512	0.0184	0.1474	1000
R2	0.0292	0.0399	0.0292	0.0107	0.0185	1000
Intercept	0	0	-0.6075	0.6075	-0.6075	1000
Slope	1	1	1.8342	-0.8342	1.8342	1000
Emax	0	0	0.2011	0.2011	0.2011	1000
D	0.0132	0.0213	0.0132	0.0082	0.005	1000
U	-0.016	-0.016	0.0011	-0.0171	0.0011	1000
Q	0.0292	0.0373	0.012	0.0253	0.0039	1000
B	0.2159	0.2113	0.2194	-0.0081	0.224	1000
g	0.3427	0.3581	0.3427	0.0154	0.3273	1000
gp	0.0753	0.0762	0.0753	0.0009	0.0744	1000

## Sheet: S100A13
	index.orig	training	test	optimism	index.corrected	n
Dxy	0.36	0.3574	0.36	-0.0027	0.3627	1000
R2	0.1006	0.1081	0.1006	0.0075	0.0931	1000
Intercept	0	0	-0.1211	0.1211	-0.1211	1000
Slope	1	1	1.1536	-0.1536	1.1536	1000
Emax	0	0	0.0505	0.0505	0.0505	1000
D	0.067	0.0738	0.067	0.0068	0.0601	1000
U	-0.016	-0.016	0.001	-0.017	0.001	1000
Q	0.083	0.0898	0.0659	0.0239	0.0591	1000
B	0.2052	0.2026	0.2084	-0.0057	0.211	1000
g	0.6926	0.7054	0.6926	0.0128	0.6798	1000
gp	0.1431	0.1421	0.1431	-0.001	0.1442	1000

## Sheet: comparison
	R2-index.corrected
S100 score	0.1304
S100A3	0.0211
S100A5	0.0544
S100A8	-0.0132
S100A10	0.0328
S100A11	0.0185
S100A13	0.0931
