# Supplementary material for: Construction of S100 family members prognosis prediction model and analysis of immune microenvironment landscape at single-cell level in pancreatic adenocarcinoma: a tumor marker prognostic study
Source: Int J Surg. 2024 Mar 18;110(6):3591–605. doi: 10.1097/JS9.0000000000001293 (PMC11175822; doi:10.1097/JS9.0000000000001293)
Supplement: Supplementary file 3 [file js9-110-3591-s005.xlsx]

## Sheet: TCGA-S100-0.5 year
Table S2 The index of different prediction accuracy degree in TCGA cohort.
0.5-year survival prediction
		True
		Positive	Negative
Prediction	Positive	117	19
	Negative	25	7
PPV=0.860
NPV=0.219

## Sheet: TCGA-Stage-0.5 year
0.5-year survival prediction
		True
		Positive	Negative
Prediction	Positive	132	25
	Negative	7	0
PPV=0.841
NPV=0
Prediction Positive-Stage I/II
Prediction Negative-Stage III/IV

## Sheet: TCGA-RiskScore-0.5year
0.5-year survival prediction
		True
		Positive	Negative
Prediction	Positive	61	7
	Negative	6	19
PPV=0.897
NPV=0.76

## Sheet: TCGA-S100-1 year
1-year survival prediction
		True
		Positive	Negative
Prediction	Positive	89	47
	Negative	17	15
PPV=0.654
NPV=0.469
Prediction Positive-Stage I/II
Prediction Negative-Stage III/IV

## Sheet: TCGA-Stage-1 year
1-year survival prediction
		True
		Positive	Negative
Prediction	Positive	97	60
	Negative	7	0
PPV=0.618
PPV=0
Prediction Positive-Stage I/II
Prediction Negative-Stage III/IV

## Sheet: TCGA-RiskScore-1 year
1-year survival prediction
		True
		Positive	Negative
Prediction	Positive	50	18
	Negative	54	67
PPV=0.735
NPV=0.554
