# Supplementary material for: Construction of S100 family members prognosis prediction model and analysis of immune microenvironment landscape at single-cell level in pancreatic adenocarcinoma: a tumor marker prognostic study
Source: Int J Surg. 2024 Mar 18;110(6):3591–605. doi: 10.1097/JS9.0000000000001293 (PMC11175822; doi:10.1097/JS9.0000000000001293)
Supplement: Supplementary file 4 [file js9-110-3591-s006.xlsx]

## Sheet: GSE79668-S100-0.5 year
Table S3 The index of different prediction accuracy degree in GSE79668 cohort.
0.5-year survival prediction
		True
		Positive	Negative
Prediction	Positive	44	4
	Negative	17	1
PPV=0.917
NPV=0.056

## Sheet: GSE79668-Stage-0.5 year
0.5-year survival prediction
		True
		Positive	Negative
Prediction	Positive	41	4
	Negative	6	0
PPV=0.911
NPV=0

## Sheet: GSE79668-S100-1 year
1-year survival prediction
		True
		Positive	Negative
Prediction	Positive	25	8
	Negative	11	7
PPV=0.758
NPV=0.389

## Sheet: GSE79668-Stage-1 year
1-year survival prediction
		True
		Positive	Negative
Prediction	Positive	31	14
	Negative	5	1
PPV=0.689
NPV=0.167
Prediction Positive-Stage I/II
Prediction Negative-Stage III/IV
